# Supplementary material for: The Microtubule Regulatory Protein Stathmin Is Required to Maintain the Integrity of Axonal Microtubules in Drosophila
Source: PLoS One. 2013 Jun 26;8(6):e68324. doi: 10.1371/journal.pone.0068324 (PMC3694009; doi:10.1371/journal.pone.0068324)
Supplement: Table S1 — The penetrance and severity of the posterior paralysis phenotype was scored and quantified by measuring the severity of the tai-flip, as determined by the angle that the tail was raised above the substrate on which the larvae crawled. If the tail was raised greater than 40o above the horizontal crawling plane during the crawling cycle, larvae were scored as having a robust tail-flip. If the tail was raised less than 40o above horizontal during the crawling cycle, larvae were scored as having a mild tail-flip. If larvae exhibited a normal crawling behavior, they were scored as having no tail-flip. The crawling behavior of at least one hundred larvae was analyzed, for a minimum of one minute each, for each genotype tested. (XLSX) [file pone.0068324.s011.xlsx]

## Sheet: Supplemental Table 1
	Supplemental Table 1 - Penetrance of the Posterior Paralysis Phenotype in Third Instar Larvae
							Severity of the Posterior Paralysis Phenotype
		Genotype	n		No Tail-Flip		Mild Tail-Flip		Robust Tail-Flip
		wildtype	150		1		0		0
					(n=150)		(n=0)		(n=0)
		staiB200/+	130		1		0		0
					(n=130)		(n=0)		(n=0)
		stairdtp/+	140		1		0		0
					(n=140)		(n=0)		(n=0)
		Df(2L)Exel6015/+	120		1		0		0
					(n=120)		(n=0)		(n=0)
		staiB200	120		0.233		0.233		0.534
					(n=28)		(n=28)		(n=64)
		staiB200/Df(2L)Exel6015	101		0.109		0.218		0.673
					(n=11)		(n=22)		(n=68)
		stairdtp	125		0.16		0.32		0.52
					(n=20)		(n=40)		(n=65)
		stairdtp/Df(2L)Exel6015	140		0.077		0.237		0.686
					(n=11)		(n=33)		(n=96)
		staiB200; tub-staiB2/+	104		0.221		0.625		0.154
					(n=23)		(n=65)		(n=16)
		staiB200; tub-STMN1/+	111		0.604		0.36		0.036
					(n=67)		(n=40)		(n=4)
		Khc20/+	106		1		0		0
					(n=106)		(n=0)		(n=0)
		staiB200 Khc20/+	115		1		0		0
					(n=115)		(n=0)		(n=0)
		staiB200 Khc20/staiB200	104		0.029		0.337		0.634
					(n=3)		(n=35)		(n=66)
		staiexcision	120		1		0		0
					(n=120)		(n=0)		(n=0)
