# Supplementary material for: The Microtubule Regulatory Protein Stathmin Is Required to Maintain the Integrity of Axonal Microtubules in Drosophila
Source: PLoS One. 2013 Jun 26;8(6):e68324. doi: 10.1371/journal.pone.0068324 (PMC3694009; doi:10.1371/journal.pone.0068324)
Supplement: Table S2 — Adult male Drosophila were assayed for paralytic behavior in response to mechanical stimulation at six different age periods post eclosion. In wild type controls, a paralysis in response to mechanical stimulation was observed with a very low penetrance of 1.5% at 42 days of age, and 3.3% at 56 days of age. This response is attributed to the general effects of aging on the adult nervous system. A pronounced bang-sensitive phenotype is observed in 20.9% of homozygous stai B200 mutant animals tested at 21 days of age, increasing to 75.8% by 42 days of age and 91.7% at 56 days of age. The bang-sensitive phenotype is also observed at appreciable levels in stai B200 /+ and stai rdtp /+ flies, but with a later onset than observed in stai B200 homozygous adults. At 42 days of age, 25.2% of stai B200 /+ and 18.0% of stai rdtp /+ adults exhibit a bang sensitive phenotype, increasing to 58.0% of stai B200 /+ and 52.9% of stai rdtp /+ flies by 56 days. Ubiquitous expression of a rescuing transgene, tub-staiB2, delays the onset of the bang-sensitive response to mechanical stimulation to 24.6% of stai B200 /+; tub-staiB2/+ animals aged 56 days. A minimal response to mechanical stimulation, not significantly different that wildtype, was observed in stai rdtp /+; tub-staiB2/+ animals aged 56 days. The tub-staiB2 transgene also delayed and ameliorated the bang-sensitive phenotype in stai B200 homozygous adults. The response to mechanical stimulation by genotype matched stai excision adults is not significantly different than the response of wild type control animals. A minimum of fifty adult Drosophila were tested at each age for each genotype analyzed. (XLSX) [file pone.0068324.s012.xlsx]

## Sheet: Supplemental Table 2
Supplemental Table 2 - Percentage of Adult Drosophila Exhibiting Bang Sensitive Phenotype
			Days Post Eclosion
Genotype	1	7	14	21	42	56
wildtype	0	0	0	0	1.5	3.3
	(n=55)	(n=62)	(n=56)	(n=70)	(n=66)	(n=61)
staiB200/+	0	0	0	1.6	25.2	58
	(n=60)	(n=61)	(n=76)	(n=61)	(n=111)	(n=81)
staiB200	0	3.4	0	20.9	75.8	91.7
	(n=68)	(n=58)	(n=61)	(n=67)	(n=62)	(n=144)
staiB200/+; tub-staiB2/+	0	0	1.6	0	0	24.6
	(n=70)	(n=59)	(n=64)	(n=60)	(n=60)	(n=122)
staiB200; tub-staiB2/+	0	0	0	0	5.8	52.2
	(n=52)	(n=54)	(n=60)	(n=64)	(n=52)	(n=90)
stairdtp/+	0	0	0	1	18	52.9
	(n=52)	(n=88)	(n=51)	(n=99)	(n=50)	(n=87)
stairdtp/+; tub-staiB2/+	0	0	0	0	0	3.9
	(n=51)	(n=58)	(n=53)	(n=51)	(n=64)	(n=76)
staiexcision	0	0	0	0	1.4	5.2
	(n=62)	(n=77)	(n=75)	(n=79)	(n=72)	(n=77)
