# Supplementary material for: The Microtubule Regulatory Protein Stathmin Is Required to Maintain the Integrity of Axonal Microtubules in Drosophila
Source: PLoS One. 2013 Jun 26;8(6):e68324. doi: 10.1371/journal.pone.0068324 (PMC3694009; doi:10.1371/journal.pone.0068324)
Supplement: Table S3 — The average time required for recovery from a bang-sensitive paralysis induced by mechanical stimulation as described in the Materials and Methods was assayed in adult male Drosophila . Time is represented as average recovery time (secs) ± standard deviation (SD). (XLSX) [file pone.0068324.s013.xlsx]

## Sheet: Supplemental Table 3
Supplemental Table 3 - Average Recovery Time of Adult Drosophila Exhibiting Bang Sensitive
Phenotype
			Days Post Eclosion
Genotype	1	7	14	21	42	56
wildtype	0.0 ± 0.0	0.0 ± 0.0	0.0 ± 0.0	0.0 ± 0.0	22.0 ± 0.0	41.0 ± 18.4
	(n=55)	(n=62)	(n=56)	(n=70)	(n=66)	(n=61)
staiB200/+	0.0 ± 0.0	0.0 ± 0.0	0.0 ± 0.0	59.0 ± 0.0	55.7 ± 27.4	85.6 ± 43.6
	(n=60)	(n=61)	(n=76)	(n=61)	(n=111)	(n=81)
staiB200	0.0 ± 0.0	40.5 ± 4.9	0.0 ± 0.0	48.6 ± 26.7	76.6 ± 41.4	145.4 ± 63.8
	(n=68)	(n=58)	(n=61)	(n=67)	(n=62)	(n=144)
staiB200/+; tub-staiB2/+	0.0 ± 0.0	0.0 ± 0.0	28.0 ± 0.0	0.0 ± 0.0	0.0 ± 0.0	65.7 ± 39.0
	(n=70)	(n=59)	(n=64)	(n=60)	(n=60)	(n=122)
staiB200; tub-staiB2/+	0.0 ± 0.0	0.0 ± 0.0	0.0 ± 0.0	0.0 ± 0.0	39.7 ± 12.5	87.6 ± 54.3
	(n=52)	(n=54)	(n=60)	(n=64)	(n=52)	(n=90)
stairdtp/+	0.0 ± 0.0	0.0 ± 0.0	0.0 ± 0.0	33.0 ± 0.0	55.4 ± 43.7	124.4 ± 71.8
	(n=52)	(n=88)	(n=51)	(n=99)	(n=50)	(n=87)
stairdtp/+; tub-staiB2/+	0.0 ± 0.0	0.0 ± 0.0	0.0 ± 0.0	0.0 ± 0.0	0.0 ± 0.0	10.0 ± 6.6
	(n=51)	(n=58)	(n=53)	(n=51)	(n=64)	(n=76)
staiexcision	0.0 ± 0.0	0.0 ± 0.0	0.0 ± 0.0	0.0 ± 0.0	20.0 ± 0.0	36.3 ± 9.6
	(n=62)	(n=77)	(n=75)	(n=79)	(n=72)	(n=77)
