# Supplementary material for: The Microtubule Regulatory Protein Stathmin Is Required to Maintain the Integrity of Axonal Microtubules in Drosophila
Source: PLoS One. 2013 Jun 26;8(6):e68324. doi: 10.1371/journal.pone.0068324 (PMC3694009; doi:10.1371/journal.pone.0068324)
Supplement: Table S4 — The average pixel intensity of Futsch immunostained segmental nerve axons was determined as described in the Materials and Methods. Average pixel intensity is reported as mean ± S.D. in arbitrary units (a.u.) of fluorescence. (XLSX) [file pone.0068324.s014.xlsx]

## Sheet: Summary of Axon Data (2)
	Supplemental Table 4 - Average Pixel Intensity of Futsch Immunostaining in the Segmental Nerve Axons of
	Drosophila Third Instar Larvae.
		Wildtype	staiB200/+	staiB200	staiB200/Df	staiexcision	staiB200; tub-stai/+	staiB200; tub-STMN1/+
	Number of L3 Larvae Analyzed	n=5	n=5	n=5	n=5	n=5	n=5	n=5
	Number of Axon Segments Analyzed	n=43	n=42	n=32	n=30	n=32	n=24	n=22
	Total Length of Axon Segments Analyzed (mm)	2182	3525	3424	1607	3438	2593	2556
	Total Pixels Analyzed	1.25 x 106	1.50 x 106	1.77 x 106	1.01 x 106	2.14 x 106	1.32 x 106	1.43 x 106
	Total Area Analyzed (mm2)	13790.5	17658.8	22973	13432.7	25272.9	17026.7	16527.9
	Average Pixel Intensity (Mean ± S.D)	19000 ± 5200	12600 ± 4800	9000 ± 3000	7600 ± 2200	17500 ± 5000	10800 ± 4100	10800 ± 1800
